# Supplementary material for: Mutant alleles of the Caenorhabditis elegans rde-1 gene identified through chemical mutagenesis of an snRNA misprocessing reporter
Source: G3 (Bethesda). 2025 May 5;15(7):jkaf097. doi: 10.1093/g3journal/jkaf097 (PMC12239602; doi:10.1093/g3journal/jkaf097)
Supplement: jkaf097_Supplementary_Data [file jkaf097_supplementary_data.zip]

Archive with 2 entries (2 files):
- Figure_S1_G3-2025-405830.tif
- Supplemental_Figure_Legend_G3-2025-405830.docx
